# Supplementary material for: Dodecanedioic Acid: Alternative Carbon Substrate or Toxic Metabolite?
Source: Biomolecules. 2025 Dec 30;16(1):57. doi: 10.3390/biom16010057 (PMC12839351; doi:10.3390/biom16010057)
Supplement: Supplementary file 1 [file biomolecules-16-00057-s001.zip]

Archive with 5 entries (5 files):
- Fig_1S_REVISED.jpg
- Table S1_FINAL.pdf
- Table S2_FINAL.pdf
- Table S3_LIPIDS_FINAL.pdf
- Table S4. Metabolomics_Extracted features data.xlsx
