# Supplementary material for: Dodecanedioic Acid: Alternative Carbon Substrate or Toxic Metabolite?
Source: Biomolecules. 2025 Dec 30;16(1):57. doi: 10.3390/biom16010057 (PMC12839351; doi:10.3390/biom16010057)
Supplement: Supplementary file 1 [file biomolecules-16-00057-s001.zip › Table S4. Metabolomics_Extracted features data.xlsx]

## Sheet: Sheet1
Cells ID	Condition	Normalization factor	C8 H12 O4	C14 H22 O4	C4 H6 O7 S	C10 H20 O3	C13 H22 O4	C9 H16 O3	C9 H16 O3	C6 H8 O4	C6 H8 O4	C16 H20 N2 O12 S3	C4 H6 N4 O3	C18 H36 O3	C12 H18 O2	C13 H26 O6	C22 H28 O12	C13 H16 O5	C14 H22 O	C45 H76 N O7 P	C12 H18 O13	C14 H11 N O4	C7 H15 O9 P	C22 H36 O2	C8 H15 N O4	C9 H16 O5 S	C9 H18 O8	C9 H19 O11 P	C9 H16 O9	C15 H12 O7	C9 H10 O4	C16 H21 N O11	C6 H4 N2 O5	C11 H17 N O8	C8 H9 N O3	C4 H7 N O3	C5 H12 N O5 P	C10 H14 N6 O4	C11 H14 O3	C5 H13 O7 P	C6 H13 O8 P	C5 H11 O7 P	C5 H7 N O S	C6 H12 O3	C5 H6 O3	C5 H10 O3	C10 H8 O3 S	C4 H7 O8 P	C5 H10 O4 S2
GM00302C 1	HC no DODA	99112.4	587496	260069	575005	552303	442416	488345	485234	418187	213897	50287	3.23363e+06	157268	115661	72268.9	109613	316355	313047	361935	136719	854242	1.0968e+06	176411	119838	100930	344831	343202	232418	396198	1.08872e+06	55206	972220	250280	1.31467e+06	484589	845995	6.73098e+06	192736	3.92345e+06	5.73453e+06	295321	299524	1.28767e+06	1.15292e+06	859857	368210	143018	1.29342e+06
GM00302C 2	HC no DODA	93702.4	182514	226588	596119	451020	363906	443073	178858	363642	180662	49393	3.13672e+06	123712	107250	79583	88814	272590	250055	282702	135035	796161	1.11722e+06	141166	103918	97754	351406	350335	231810	154913	1.02623e+06	54445	811854	247123	1.1961e+06	488457	924812	6.43901e+06	156850	4.74042e+06	6.08769e+06	281201	346004	1.22617e+06	1.11728e+06	929696	256343	138301	1.23453e+06
GM00302C 3	HC no DODA	79766.1	383267	212083	578432	469821	375109	444261	444214	243492	197721	53165	3.15242e+06	128823	102496	84099.1	56607	274752	253764	293535	135881	858647	1.19491e+06	142762	107787	89416	337888	366177	274322	429152	1.0264e+06	48235	791746	261376	1.28822e+06	505430	1.04559e+06	6.36419e+06	161248	4.14116e+06	6.01939e+06	258463	615105	1.0891e+06	855042	884343	288524	151835	1.03978e+06
GM08680C 1	HC no DODA	70161.6	465399	351816	669797	299324	615039	406422	174461	342367	78582	169031	3.66945e+06	100591	179949	66569	68502	252494	226537	165953	152881	1.07571e+06	814657	54296	135311	175218	137594	709782	232316	141094	1.06785e+06	33274	552048	467842	1.7762e+06	175270	162272	5.33283e+06	115064	482245	5.20047e+06	282269	515691	846751	1.17787e+06	1.01066e+06	225686	278632	343856
GM08680C 2	HC no DODA	75545.1	506140	340388	725500	231306	593377	364702	143959	277581	97179	164033	3.6718e+06	100041	184480	60529	71995	230417	227112	171761	150153	1.08202e+06	783092	53649	132338	168542	146145	683737	200677	126665	1.06449e+06	35471	567798	451813	1.65164e+06	176993	177846	5.29036e+06	116140	440371	5.0937e+06	229214	434069	1.30572e+06	2.01494e+06	1.02794e+06	218546	286205	351234
GM08680C 3	HC no DODA	77216.5	575018	335789	741238	151312	591029	363439	363439	253478	70413	163142	3.51567e+06	100202	187956	53498	71843	241154	224536	170680	149831	1.0559e+06	805067	57731	127699	155839	146239	667886	226945	101487	1.05553e+06	33527	582391	446658	1.73449e+06	183468	259227	5.28915e+06	99913	174385	5.25122e+06	211428	420090	1.21457e+06	802809	1.02869e+06	217622	258098	31850
GM08398C 1	HC no DODA	74633.1	491169	245748	992784	400697	745549	386005	144428	621744	312519	90033	3.22594e+06	102709	179370	64514	82951	263911	271006	159148	163447	775009	1.85838e+06	90844	115357	105845	214655	430036	404988	382393	935394	43786	695245	301112	1.31555e+06	536100	1.25357e+06	6.01124e+06	151178	4.77723e+06	4.01002e+06	220407	66103	1.14024e+06	268135	865433	244305	237972	612427
GM08398C 2	HC no DODA	73484.4	211897	263663	607733	457060	215331	379250	155266	91977	305125	89043	3.1419e+06	107282	175963	55889	44722	257806	272204	149383	172440	772845	1.81932e+06	90232	115253	102293	218839	416025	396677	366928	917844	43616	701862	306239	1.31123e+06	538126	1.1785e+06	5.96386e+06	160000	4.29087e+06	6.51929e+06	203762	563238	1.20187e+06	618338	844409	231032	223870	643598
GM08398C 3	HC no DODA	78995.1	446575	279381	711849	415884	756433	410409	144051	353502	306429	84050	3.10454e+06	107064	179048	61858	84157	255771	274073	156205	172023	783121	1.7469e+06	91840	108819	97620.9	228570	411306	391402	350711	896373	38789	720965	303247	1.30522e+06	554138	1.14645e+06	5.97759e+06	140321	4.16405e+06	3.73439e+06	215833	564956	814420	397501	861995	226970	224112	645709
GM00302T 1	HT	82666.6	412902	222325	1.01459e+06	59658	400816	227024	440097	502826	315719	117198	3.76639e+06	86776	206722	64634	44891	273416	184565	168746	220791	903466	1.63652e+06	54230	130555	178428	179667	666464	489068	491187	1.1601e+06	43801	725096	398852	1.27316e+06	454428	1.63504e+06	6.34175e+06	111322	4.99172e+06	8.11706e+06	247980	407325	919495	1.62293e+06	1.3305e+06	417843	175675	542683
GM00302T 2	HT	74440	367390	235411	757503	88046	428608	410597	232715	504206	283864	120366	3.63157e+06	87596	189946	72798.9	86490	282990	190045	164764	214351	870761	1.59894e+06	51631	126294	174970	193079	673620	529027	132955	1.12435e+06	49175	744096	373090	1.33155e+06	445935	1.87637e+06	6.23633e+06	93497	4.93307e+06	8.02239e+06	245706	408581	951724	468941	1.30216e+06	400372	164016	708355
GM00302T 3	HT	80431.5	315208	236683	818973	83269.1	437886	400675	226985	500909	274518	119463	3.56241e+06	86237	169814	71911	93971	275770	183957	162771	206526	871381	1.56509e+06	53345	120401	157087	205641	634591	458670	447943	1.08846e+06	43267	732985	366033	1.30606e+06	470541	1.82631e+06	6.10946e+06	113533	5.10115e+06	930245	238224	378897	931393	369328	1.26697e+06	374652	157229	679923
GM08680T 1	HT	93319	10660	220215	571310	134428	499714	458809	156719	439437	183619	53944	2.84164e+06	88277	172210	56410	32428	304715	253137	244104	113686	802227	566570	106271	128068	149877	175944	366193	125948	140220	884196	21797	866966	333572	1.69857e+06	159439	84344	5.46975e+06	181309	113043	2.06081e+06	221606	223293	914628	833551	1.31405e+06	148037	195240	406279
GM08680T 2	HT	84064.3	46326	203336	611902	109191	494139	433856	452118	304056	198499	54974	2.82361e+06	90290	179351	48848	35639	299235	243240	242103	113260	778121	581348	109249	128892	141859	180302	357296	154417	138888	902034	17135	850194	334758	1.66115e+06	164763	78066	5.50869e+06	192245	84553	2.03886e+06	211763	258748	692308	686054	1.32107e+06	148622	186781	391904
GM08680T 3	HT	92279.5	82108	220516	592356	122980	504797	452691	171558	264294	201211	52058	2.80216e+06	88719	165388	52927	75367	303864	248365	241468	114774	772340	579212	108875	127421	137156	180335	351528	145095	130936	894897	20348	858376	321966	1.65318e+06	170515	74713	5.47988e+06	195260	103487	1.98554e+06	206920	211446	909907	734020	1.35139e+06	144404	200463	398596
GM08398T 1	HT	88236.7	53201	174016	1.2755e+06	104190	609959	374369	374899	392782	245799	183074	3.30613e+06	83229	180994	56303	90447.9	210103	205243	237967	98098	929033	709654	87961.1	186853	165966	140974	881692	126109	173004	1.14108e+06	31007	401279	189042	1.62294e+06	192376	34043	5.02007e+06	130908	149052	330601	212514	185079	1.06808e+06	1.1864e+06	1.3912e+06	114127	302455	328877
GM08398T 2	HT	85802.1	59260	174819	817576	145655	544392	381433	386820	240692	232204	173354	3.19166e+06	90777.1	177336	53965	39439	218379	209982	31443	84938	910447	682190	107479	176858	162459	151318	877424	121334	206518	1.09153e+06	30430	382440	315251	1.65869e+06	200685	38533	4.71005e+06	176377	142993	306346	216686	161847	997921	1.18024e+06	1.36106e+06	111831	281716	331721
GM08398T 3	HT	78939.7	156108	176619	1.34009e+06	144162	558629	366277	373299	244073	243265	167334	3.12984e+06	91373	181103	60961	84287	235023	214233	206671	76382	859875	618058	102682	181093	159124	150151	860882	129158	171548	1.08502e+06	27976	398243	372555	1.66148e+06	203730	36905	4.61248e+06	175561	134555	289292	202685	193818	731198	601999	1.41063e+06	113327	274394	151084
[truncated: 171 more columns]
